# Supplementary material for: Prostaglandin F2α Regulates Adipogenesis by Modulating Extracellular Signal-Regulated Kinase Signaling in Graves’ Ophthalmopathy
Source: Int J Mol Sci. 2023 Apr 10;24(8):7012. doi: 10.3390/ijms24087012 (PMC10138945; doi:10.3390/ijms24087012)
Supplement: Supplementary file 1 [file ijms-24-07012-s001.zip]

Archive with 1 entries (1 files):
- ijms-2280401-supplementary.pdf
